# Supplementary material for: A Novel One-Step Reactive Extrusion Process for High-Performance Rigid Crosslinked PVC Composite Fabrication Using Triazine Crosslinking Agent@Melamine-Formaldehyde Microcapsules
Source: Materials (Basel). 2023 Jun 26;16(13):4600. doi: 10.3390/ma16134600 (PMC10342326; doi:10.3390/ma16134600)
Supplement: Supplementary file 1 [file materials-16-04600-s001.zip]

Archive with 1 entries (1 files):
- materials-2415778-supplementary.pdf
